# Supplementary material for: High Expression of SOD2 Protein Is a Strong Prognostic Factor for Stage IIIB Squamous Cell Cervical Carcinoma
Source: Antioxidants (Basel). 2021 May 5;10(5):724. doi: 10.3390/antiox10050724 (PMC8147985; doi:10.3390/antiox10050724)
Supplement: Supplementary file 1 [file antioxidants-10-00724-s001.zip]

Archive with 1 entries (1 files):
- antioxidants-1179781-supplementary.pdf
